# Supplementary material for: Integration of polygenic and gut metagenomic risk prediction for common diseases
Source: Nat Aging. 2024 Mar 25;4(4):584–94. doi: 10.1038/s43587-024-00590-7 (PMC11031402; doi:10.1038/s43587-024-00590-7)
Supplement: Supplementary file 3 — Statistical source data for Fig. 1. [file 43587_2024_590_MOESM3_ESM.csv]

Fig. 1A
labelname	model	c	lower	upper
Smoking	individual_CRF	0.527	0.502	0.551
Prevalent diabetes	individual_CRF	0.527	0.512	0.541
Exercise	individual_CRF	0.555	0.535	0.575
HDL	individual_CRF	0.575	0.543	0.607
Family history	individual_CRF	0.579	0.553	0.606
BMI	individual_CRF	0.591	0.561	0.620
Total cholesterol	individual_CRF	0.607	0.577	0.637
PRS	PRS	0.626	0.595	0.656
Systolic BP	individual_CRF	0.649	0.619	0.679
Baseline age	individual_CRF	0.719	0.695	0.743
Conventional risk factors	all_crf	0.771	0.748	0.793
PRS + Conventional risk factors	PRS_and_all_crf	0.794	0.771	0.817
Fig. 1B
labelname	model	c	lower	upper
Smoking	individual_CRF	0.514	0.496	0.532
Exercise	individual_CRF	0.556	0.542	0.571
Total cholesterol	individual_CRF	0.558	0.534	0.582
Family history	individual_CRF	0.591	0.571	0.612
PRS	PRS	0.612	0.589	0.636
Systolic BP	individual_CRF	0.620	0.597	0.643
Baseline age	individual_CRF	0.625	0.605	0.646
HDL	individual_CRF	0.634	0.612	0.657
Triglyceride	individual_CRF	0.698	0.677	0.718
BMI	individual_CRF	0.745	0.726	0.764
Conventional risk factors	all_crf	0.785	0.768	0.802
PRS + Conventional risk factors	PRS_and_all_crf	0.795	0.778	0.812
Fig. 1C
labelname	model	c	lower	upper
Prevalent psychiatric disorders	individual_CRF	0.510	0.498	0.522
Prevalent stroke	individual_CRF	0.515	0.503	0.528
HDL	individual_CRF	0.518	0.482	0.554
Diastolic BP	individual_CRF	0.520	0.485	0.554
Prevalent T2D	individual_CRF	0.523	0.508	0.538
Smoking	individual_CRF	0.540	0.518	0.561
Exercise	individual_CRF	0.543	0.521	0.565
Total cholesterol	individual_CRF	0.577	0.543	0.611
BMI	individual_CRF	0.610	0.578	0.642
Alcohol consumption	individual_CRF	0.617	0.584	0.651
PRS	PRS	0.650	0.616	0.684
Systolic BP	individual_CRF	0.656	0.623	0.688
Baseline age	individual_CRF	0.880	0.864	0.895
Conventional risk factors	all_crf	0.883	0.868	0.899
PRS + Conventional risk factors	PRS_and_all_crf	0.900	0.885	0.915
Fig. 1D
labelname	model	c	lower	upper
Alcohol consumption	individual_CRF	0.512	0.467	0.557
Exercise	individual_CRF	0.518	0.483	0.553
BMI	individual_CRF	0.544	0.502	0.587
Family history	individual_CRF	0.554	0.513	0.595
Smoking	individual_CRF	0.565	0.534	0.596
PRS	PRS	0.641	0.593	0.690
Baseline age	individual_CRF	0.769	0.739	0.798
Conventional risk factors	all_crf	0.773	0.744	0.802
PRS + Conventional risk factors	PRS_and_all_crf	0.800	0.770	0.831
