# Supplementary material for: Integration of polygenic and gut metagenomic risk prediction for common diseases
Source: Nat Aging. 2024 Mar 25;4(4):584–94. doi: 10.1038/s43587-024-00590-7 (PMC11031402; doi:10.1038/s43587-024-00590-7)
Supplement: Supplementary file 5 — Statistical source data for Extended Data Fig. 1. [file 43587_2024_590_MOESM5_ESM.csv]

Extended Data Fig.1A
labelname	beta	HR	lower	upper	pval
Exercise (yes/no)	-0.32	0.73	0.54	0.99	4.21E-02
HDL per s.d.	-0.27	0.77	0.67	0.88	2.11E-04
BMI per s.d.	0.02	1.02	0.90	1.15	7.85E-01
Systolic BP per s.d.	0.10	1.11	0.99	1.23	6.36E-02
Total cholesterol per s.d.	0.15	1.16	1.05	1.29	4.69E-03
PRS per s.d.	0.52	1.68	1.50	1.88	2.25E-19
Family history (yes/no)	0.53	1.69	1.35	2.11	3.69E-06
Smoking (yes/no)	0.57	1.76	1.38	2.25	6.29E-06
Baseline age per s.d.	0.94	2.56	2.20	2.98	6.52E-34
Prevalent diabetes (yes/no)	1.06	2.89	1.91	4.37	4.66E-07
Extended Data Fig.1B
labelname	beta	HR	lower	upper	pval
HDL per s.d.	-0.20	0.82	0.73	0.92	5.43E-04
Exercise (yes/no)	-0.19	0.83	0.65	1.06	1.33E-01
Total cholesterol per s.d.	-0.04	0.96	0.88	1.05	3.48E-01
Systolic BP per s.d.	0.09	1.10	1.01	1.19	3.63E-02
Triglyceride per s.d.	0.15	1.16	1.10	1.24	8.14E-07
Smoking (yes/no)	0.27	1.31	1.08	1.59	6.66E-03
Baseline age per s.d.	0.30	1.35	1.22	1.50	6.42E-09
PRS per s.d.	0.35	1.42	1.30	1.55	6.48E-15
Family history (yes/no)	0.48	1.61	1.36	1.91	2.36E-08
BMI per s.d.	0.60	1.82	1.68	1.97	1.73E-47
Extended Data Fig.1C
labelname	beta	HR	lower	upper	pval
Exercise (yes/no)	-0.15	0.86	0.62	1.20	3.69E-01
Systolic BP per s.d.	-0.06	0.94	0.82	1.07	3.48E-01
Total cholesterol per s.d.	-0.04	0.96	0.84	1.09	5.07E-01
Diastolic BP per s.d.	-0.02	0.98	0.84	1.14	7.80E-01
Prevalent stroke (yes/no)	0.04	1.04	0.59	1.82	9.03E-01
Alcohol consumption per s.d.	0.05	1.05	0.93	1.19	4.21E-01
BMI per s.d.	0.07	1.08	0.94	1.23	2.77E-01
HDL per s.d.	0.08	1.08	0.94	1.24	2.88E-01
Prevalent T2D (yes/no)	0.16	1.17	0.71	1.92	5.34E-01
Smoking (yes/no)	0.40	1.49	1.07	2.08	1.97E-02
PRS per s.d.	0.65	1.92	1.73	2.15	4.27E-32
Prevalent psychiatric disorders (yes/no)	0.82	2.27	1.26	4.10	6.58E-03
Baseline age per s.d.	2.29	9.85	7.77	12.48	1.05E-79
Extended Data Fig.1D
labelname	beta	HR	lower	upper	pval
Smoking (yes/no)	-0.44	0.65	0.40	1.03	6.79E-02
BMI per s.d.	-0.06	0.94	0.79	1.12	4.70E-01
Exercise (yes/no)	0.01	1.01	0.68	1.50	9.52E-01
Alcohol consumption per s.d.	0.12	1.12	0.97	1.31	1.29E-01
Family history (yes/no)	0.15	1.16	0.83	1.63	3.71E-01
PRS per s.d.	0.55	1.73	1.47	2.04	5.50E-11
Baseline age per s.d.	1.10	3.00	2.40	3.76	5.21E-22
