# Supplementary material for: Integration of polygenic and gut metagenomic risk prediction for common diseases
Source: Nat Aging. 2024 Mar 25;4(4):584–94. doi: 10.1038/s43587-024-00590-7 (PMC11031402; doi:10.1038/s43587-024-00590-7)
Supplement: Supplementary file 6 — Statistical source data for Extended Data Fig. 2. [file 43587_2024_590_MOESM6_ESM.csv]

Extended Data Fig.2A
labelname	model	c	lower	upper
Prevalent diabetes	individual_model	0.515	0.502	0.529
Smoking	individual_model	0.54	0.511	0.569
HDL	individual_model	0.546	0.51	0.582
Exercise	individual_model	0.562	0.539	0.585
Family history	individual_model	0.577	0.547	0.608
BMI	individual_model	0.584	0.549	0.618
PRS	individual_model	0.64	0.605	0.676
Total cholesterol	individual_model	0.645	0.611	0.678
Systolic BP	individual_model	0.649	0.614	0.685
Baseline age	individual_model	0.733	0.705	0.761
Conventional risk factors	all_crf	0.781	0.756	0.806
PRS + Conventional risk factors	PRS_and_all_crf	0.806	0.78	0.832
Extended Data Fig.2B
labelname	beta	HR	lower	upper	pval
Exercise (yes/no)	-0.33	0.72	0.51	1.02	6.71E-02
HDL per s.d.	-0.18	0.84	0.71	0.98	2.80E-02
BMI per s.d.	0.04	1.05	0.91	1.20	5.40E-01
Systolic BP per s.d.	0.06	1.06	0.94	1.20	3.16E-01
Total cholesterol per s.d.	0.19	1.21	1.08	1.35	1.43E-03
Family history (yes/no)	0.50	1.65	1.27	2.15	1.59E-04
PRS per s.d.	0.58	1.78	1.57	2.03	1.45E-18
Smoking (yes/no)	0.64	1.90	1.44	2.50	6.24E-06
Baseline age per s.d.	0.98	2.66	2.25	3.16	2.60E-29
Prevalent diabetes (yes/no)	1.09	2.98	1.60	5.53	5.62E-04
Extended Data Fig.2C
labelname	beta	HR	lower	upper	pval
Gut microbiome (unadjusted)	0.25	1.29	1.15	1.44	7.45E-06
Gut microbiome (adjusted)	0.09	1.09	0.97	1.23	1.63E-01
Age at baseline	0.82	2.28	1.93	2.70	5.36E-22
BMI	0.00	1.00	0.86	1.15	9.62E-01
Systolic BP	0.12	1.13	1.00	1.27	5.17E-02
Total cholesterol	0.23	1.26	1.13	1.40	2.69E-05
HDL	-0.19	0.82	0.71	0.96	1.58E-02
Smoking	0.57	1.78	1.35	2.35	5.11E-05
Exercise	-0.32	0.72	0.51	1.03	6.98E-02
Prevalent diabetes	1.03	2.79	1.51	5.18	1.10E-03
Family history	0.60	1.83	1.41	2.37	5.12E-06
Extended Data Fig.2D
model	c	lower	upper
Age	0.733	0.705	0.761
PRS	0.640	0.605	0.676
Gut microbiome score	0.576	0.541	0.612
Age + PRS	0.781	0.754	0.808
Age + Gut microbiome score	0.736	0.709	0.764
Age + PRS + Gut microbiome score	0.783	0.756	0.810
Conventional risk factors	0.781	0.756	0.806
Conventional risk factors + PRS + Gut microbiome score	0.806	0.780	0.832
