# Supplementary material for: Integration of polygenic and gut metagenomic risk prediction for common diseases
Source: Nat Aging. 2024 Mar 25;4(4):584–94. doi: 10.1038/s43587-024-00590-7 (PMC11031402; doi:10.1038/s43587-024-00590-7)
Supplement: Supplementary file 7 — Statistical source data for Extended Data Fig. 3. [file 43587_2024_590_MOESM7_ESM.csv]

Extended Data Fig.3A
labelname	model	c	lower	upper
Smoking	individual_model	0.511	0.492	0.530
Total cholesterol	individual_model	0.556	0.531	0.582
Exercise	individual_model	0.559	0.543	0.574
Family history	individual_model	0.589	0.568	0.610
PRS	individual_model	0.612	0.588	0.637
Systolic BP	individual_model	0.612	0.588	0.636
Baseline age	individual_model	0.624	0.602	0.646
HDL	individual_model	0.642	0.618	0.666
Glucose	individual_model	0.656	0.631	0.682
Triglyceride	individual_model	0.698	0.676	0.720
BMI	individual_model	0.743	0.723	0.764
Conventional risk factors	all_crf	0.798	0.780	0.817
PRS + Conventional risk factors	PRS_and_all_crf	0.806	0.788	0.823
Extended Data Fig.3B
labelname	beta	HR	lower	upper	pval
HDL per s.d.	-0.25	0.78	0.69	0.88	5.14E-05
Exercise (yes/no)	-0.25	0.78	0.61	1.01	6.01E-02
Total cholesterol per s.d.	-0.05	0.95	0.87	1.04	3.05E-01
Systolic BP per s.d.	0.05	1.05	0.96	1.15	2.97E-01
Triglyceride per s.d.	0.08	1.08	1.02	1.16	1.54E-02
Baseline age per s.d.	0.25	1.28	1.15	1.43	7.51E-06
Smoking (yes/no)	0.27	1.31	1.06	1.61	1.09E-02
Glucose per s.d.	0.32	1.38	1.28	1.48	5.95E-19
PRS per s.d.	0.34	1.40	1.27	1.54	1.85E-12
Family history (yes/no)	0.40	1.49	1.25	1.78	1.06E-05
BMI per s.d.	0.55	1.73	1.59	1.88	6.24E-36
Extended Data Fig.3C
labelname	beta	HR	lower	upper	pval
Gut microbiome (unadjusted)	0.32	1.38	1.28	1.49	2.31E-16
Gut microbiome (adjusted)	0.15	1.16	1.07	1.26	5.38E-04
Age at baseline	0.22	1.25	1.12	1.39	5.36E-05
BMI	0.52	1.68	1.54	1.83	1.03E-31
Systolic BP	0.07	1.07	0.97	1.17	1.65E-01
Total cholesterol	-0.04	0.96	0.88	1.05	3.33E-01
HDL	-0.28	0.76	0.67	0.85	8.57E-06
Triglyceride	0.08	1.09	1.02	1.16	9.97E-03
Glucose	0.33	1.39	1.29	1.49	2.45E-20
Smoking	0.22	1.24	1.01	1.53	4.29E-02
Exercise	-0.27	0.77	0.59	0.99	4.13E-02
Family history	0.47	1.59	1.33	1.90	2.52E-07
Extended Data Fig.3D
model	c	lower	upper
Age	0.624	0.602	0.646
PRS	0.612	0.588	0.637
Gut microbiome score	0.605	0.581	0.629
Age + PRS	0.675	0.653	0.697
Age + Gut microbiome score	0.659	0.637	0.681
Age + PRS + Gut microbiome score	0.697	0.676	0.718
Conventional risk factors	0.798	0.780	0.817
Conventional risk factors + PRS + Gut microbiome score	0.809	0.791	0.826
