# Supplementary material for: Integration of polygenic and gut metagenomic risk prediction for common diseases
Source: Nat Aging. 2024 Mar 25;4(4):584–94. doi: 10.1038/s43587-024-00590-7 (PMC11031402; doi:10.1038/s43587-024-00590-7)
Supplement: Supplementary file 8 — Statistical source data for Extended Data Fig. 4. [file 43587_2024_590_MOESM8_ESM.csv]

Extended Data Fig.4A
labelname	model	c	lower	upper
Alcohol consumption	individual_model	0.499	0.460	0.538
HDL	individual_model	0.500	0.460	0.540
BMI	individual_model	0.501	0.461	0.541
Prevalent stroke	individual_model	0.503	0.489	0.517
Total cholesterol	individual_model	0.505	0.466	0.544
Exercise	individual_model	0.507	0.481	0.532
Prevalent T2D	individual_model	0.508	0.492	0.525
Smoking	individual_model	0.511	0.488	0.533
Prevalent psychiatric disorders	individual_model	0.514	0.499	0.529
Systolic BP	individual_model	0.530	0.490	0.570
Diastolic BP	individual_model	0.553	0.514	0.593
Baseline age	individual_model	0.637	0.600	0.675
Conventional risk factors	all_crf	0.658	0.620	0.695
PRS	individual_model	0.667	0.629	0.705
PRS + Conventional risk factors	PRS_and_all_crf	0.722	0.687	0.756
Extended Data Fig.4B
labelname	beta	HR	lower	upper	pval
Systolic BP per s.d.	-0.09	0.91	0.78	1.07	2.56E-01
Diastolic BP per s.d.	-0.04	0.96	0.82	1.13	6.38E-01
Prevalent stroke (yes/no)	-0.03	0.97	0.52	1.80	9.16E-01
Exercise (yes/no)	-0.02	0.98	0.68	1.41	9.18E-01
Total cholesterol per s.d.	0.00	1.00	0.87	1.15	9.78E-01
BMI per s.d.	0.02	1.02	0.88	1.18	8.12E-01
HDL per s.d.	0.05	1.05	0.89	1.24	5.54E-01
Alcohol consumption per s.d.	0.11	1.12	0.98	1.27	9.14E-02
Prevalent T2D (yes/no)	0.17	1.18	0.68	2.04	5.51E-01
Smoking (yes/no)	0.29	1.33	0.89	2.00	1.69E-01
Baseline age per s.d.	0.55	1.73	1.51	1.98	4.50E-15
PRS per s.d.	0.63	1.87	1.65	2.12	8.95E-23
Prevalent psychiatric disorders (yes/no)	1.09	2.97	1.49	5.92	1.91E-03
