# Supplementary material for: Integration of polygenic and gut metagenomic risk prediction for common diseases
Source: Nat Aging. 2024 Mar 25;4(4):584–94. doi: 10.1038/s43587-024-00590-7 (PMC11031402; doi:10.1038/s43587-024-00590-7)
Supplement: Supplementary file 9 — Statistical source data for Extended Data Fig. 5. [file 43587_2024_590_MOESM9_ESM.csv]

Extended Data Fig.5A
CAD model	AUC
CV_round_1	0.601207658
CV_round_2	0.593290795
CV_round_3	0.595885584
CV_round_4	0.601616438
CV_round_5	0.598690207
CV_round_6	0.599199567
CV_round_7	0.589451028
CV_round_8	0.598953166
CV_round_9	0.604886632
CV_round_10	0.587919196
Extended Data Fig.5B
T2D model	AUC
CV_round_1	0.611172209
CV_round_2	0.610982271
CV_round_3	0.62366655
CV_round_4	0.604169002
CV_round_5	0.598701202
CV_round_6	0.605557061
CV_round_7	0.615451107
CV_round_8	0.606122011
CV_round_9	0.61320944
CV_round_10	0.612814757
Extended Data Fig.5C
AD model	AUC
CV_round_1	0.556478565
CV_round_2	0.558035605
CV_round_3	0.582308969
CV_round_4	0.570233025
CV_round_5	0.5539724
CV_round_6	0.571153414
CV_round_7	0.552345841
CV_round_8	0.566440826
CV_round_9	0.565778139
CV_round_10	0.567064963
Extended Data Fig.5D
PC model	AUC
CV_round_1	0.624376477
CV_round_2	0.606716425
CV_round_3	0.606003031
CV_round_4	0.601350534
CV_round_5	0.623175186
CV_round_6	0.594976173
CV_round_7	0.613009041
CV_round_8	0.61138789
CV_round_9	0.618377692
CV_round_10	0.626336809
