# Supplementary material for: Integration of polygenic and gut metagenomic risk prediction for common diseases
Source: Nat Aging. 2024 Mar 25;4(4):584–94. doi: 10.1038/s43587-024-00590-7 (PMC11031402; doi:10.1038/s43587-024-00590-7)
Supplement: Supplementary file 10 — Statistical source data for Extended Data Fig. 6. [file 43587_2024_590_MOESM10_ESM.csv]

Extended Data Fig.6A
labelname	beta	HR	lower	upper	pval
Gut microbiome (unadjusted)	0.25	1.28	1.17	1.41	2.29E-07
Gut microbiome (adjusted)	0.08	1.08	0.98	1.20	1.22E-01
Age at baseline	0.80	2.23	1.92	2.60	8.91E-26
BMI	-0.01	0.99	0.87	1.12	8.35E-01
Systolic BP	0.15	1.16	1.05	1.29	5.65E-03
Total cholesterol	0.19	1.21	1.10	1.34	1.76E-04
HDL	-0.28	0.76	0.66	0.87	8.24E-05
Smoking	0.53	1.70	1.33	2.18	2.53E-05
Exercise	-0.28	0.76	0.56	1.02	7.13E-02
Prevalent diabetes	0.98	2.67	1.77	4.04	3.19E-06
Family history	0.62	1.86	1.49	2.32	4.57E-08
Extended Data Fig.6B
labelname	beta	HR	lower	upper	pval
Gut microbiome (unadjusted)	0.34	1.40	1.30	1.51	7.45E-20
Gut microbiome (adjusted)	0.18	1.20	1.11	1.30	9.13E-06
Age at baseline	0.28	1.32	1.19	1.46	7.56E-08
BMI	0.58	1.78	1.64	1.93	6.89E-43
Systolic BP	0.11	1.11	1.02	1.21	1.60E-02
Total cholesterol	-0.03	0.97	0.89	1.05	4.20E-01
HDL	-0.23	0.79	0.71	0.89	8.37E-05
Triglyceride	0.14	1.16	1.09	1.23	1.41E-06
Smoking	0.22	1.24	1.02	1.51	2.90E-02
Exercise	-0.18	0.84	0.66	1.07	1.50E-01
Family history	0.56	1.75	1.48	2.06	5.43E-11
Extended Data Fig.6C
labelname	beta	HR	lower	upper	pval
Gut microbiome (unadjusted)	0.30	1.34	1.20	1.50	2.09E-07
Gut microbiome (adjusted)	-0.05	0.95	0.84	1.07	3.75E-01
Age at baseline	2.18	8.80	6.97	11.12	1.10E-74
BMI	0.07	1.08	0.94	1.23	2.93E-01
Systolic BP	-0.08	0.92	0.81	1.06	2.47E-01
Diastolic BP	-0.06	0.94	0.81	1.10	4.48E-01
Total cholesterol	0.05	1.05	0.93	1.19	3.92E-01
HDL	0.00	1.00	0.88	1.15	9.79E-01
Alcohol consumption	0.06	1.06	0.94	1.21	3.47E-01
Smoking	0.38	1.47	1.05	2.05	2.59E-02
Exercise	-0.15	0.86	0.61	1.20	3.73E-01
Prevalent T2D	0.25	1.29	0.78	2.11	3.20E-01
Prevalent stroke	0.03	1.03	0.58	1.82	9.22E-01
Prevalent psychiatric disorders	0.73	2.07	1.14	3.74	1.64E-02
Extended Data Fig.6D
labelname	beta	HR	lower	upper	pval
Gut microbiome (unadjusted)	0.41	1.50	1.27	1.78	1.66E-06
Gut microbiome (adjusted)	0.20	1.23	1.03	1.46	2.02E-02
Age at baseline	1.05	2.86	2.28	3.59	1.31E-19
BMI	-0.07	0.93	0.78	1.11	4.32E-01
Alcohol consumption	0.14	1.15	0.99	1.35	6.66E-02
Smoking	-0.39	0.68	0.42	1.08	1.03E-01
Exercise	0.00	1.00	0.67	1.48	9.86E-01
Family history	0.13	1.14	0.81	1.59	4.52E-01
